# Supplementary material for: Diet, Sun, Physical Activity and Vitamin D Status in Children with Inflammatory Bowel Disease
Source: Nutrients. 2022 Feb 28;14(5):1029. doi: 10.3390/nu14051029 (PMC8912613; doi:10.3390/nu14051029)
Supplement: Supplementary file 1 [file nutrients-14-01029-s001.zip]

Archive with 1 entries (1 files):
- nutrients-1613046-supplementary.pdf
